# Supplementary material for: Organotypic 3D Cell-Architecture Impacts the Expression Pattern of miRNAs–mRNAs Network in Breast Cancer SKBR3 Cells
Source: Noncoding RNA. 2023 Oct 26;9(6):66. doi: 10.3390/ncrna9060066 (PMC10661268; doi:10.3390/ncrna9060066)
Supplement: Supplementary file 1 [file ncrna-09-00066-s001.zip]

Archive with 1 entries (1 files):
- ncrna-2612580-supplementary.mp4
